# Supplementary material for: Detection of Androgen Receptors in Spermatozoa of Small Ruminants: A Putative Modulation Pathway for Cryoresistance Through AQP3
Source: Int J Mol Sci. 2024 Nov 7;25(22):11972. doi: 10.3390/ijms252211972 (PMC11593671; doi:10.3390/ijms252211972)
Supplement: Supplementary file 1 [file ijms-25-11972-s001.zip]

Archive with 1 entries (1 files):
- ijms-3254940-supplementary.pdf
